# Supplementary material for: Comparing machine learning approaches for estimating soil saturated hydraulic conductivity
Source: PLoS One. 2024 Nov 14;19(11):e0310622. doi: 10.1371/journal.pone.0310622 (PMC11563412; doi:10.1371/journal.pone.0310622)
Supplement: S1 Data — (XLS) [file pone.0310622.s001.xls]

## Sheet: Data
	Inputs
	1	2	3	4	5	6	7	8	9	10	11	Output
	52.5	7.28	29.88	1.82767	1.04257	0.832747	0.634376	7.59	0.454745	47.125	0.144369	2.02533
	47.84	6.48	27	1.70544	1.23457	0.85506	0.66985	7.54	0.73289	42.375	0.370658	2.0832
	53.28	8.6	24.6	1.76334	1.49254	0.699259	0.561212	7.67	0.692272	43.75	0.291219	2.35997
	57.6	7	24.28	1.69881	1.02249	0.83471	0.628495	7.85	0.763795	48.375	0.345064	1.62027
	57	8	24.88	1.78482	1.43329	0.756542	0.614139	7.19	0.824722	45	0.224374	3.67453
	56	7.8	25.304	1.65712	1.39762	0.801739	0.663156	7.53	0.827371	43.125	0.228871	2.28573
	54.08	8.48	20.2	1.61301	1.46848	0.77028	0.597978	7.54	0.54746	43.75	0.327356	1.85173
	56.56	6.56	23.48	1.67597	1.25628	0.861849	0.729031	7.46	0.453862	43.125	0.421731	3.8192
	45.12	9.2	27.72	1.64228	1.28205	0.736602	0.605298	7.52	0.845914	41.75	0.340691	1.24413
	57.28	8.08	17.4	1.87388	1.1236	0.917904	0.747438	7.42	0.92715	41.875	0.228908	1.62027
	57.28	8	23.8	1.75597	1.19904	0.76701	0.645723	7.5	0.84768	40	0.379161	1.156
	53.28	8	28.6	1.77282	0.890736	0.839008	0.665099	7.56	0.642824	41.625	0.299277	1.5028
	53.28	8.28	27.16	1.76861	1.78571	0.836581	0.663053	7.55	0.47682	40.875	0.247249	1.15733
	48.84	7	27	1.81177	0.871586	0.77853	0.648937	7.54	0.76821	42.5	0.220084	1.50453
	55	8	26.88	1.72018	0.611995	0.793109	0.628454	7.68	0.6181	46	0.220084	3.906
	56	9.6	25.88	1.7844	0.884956	0.852597	0.674078	7.55	0.777923	45.125	0.0762209	2.5432
	54.88	7	23	1.79071	0.529101	0.92261	1	7.6	0.54746	47.5	0.109029	1.50453
	56	11.4	25.16	1.77913	0.887574	1.04009	0.840524	7.53	0.78587	44.625	0.62289	2.19893
	59.4	8.76	23.76	1.88883	1.6832	1.03486	0.848886	7.55	0.883	46	0.036953	3.56806
	53.12	7	23.72	1.80019	0.584795	0.691734	0.592676	7.55	0.633994	44.625	0.22268	1.96747
	56	11.6	23.16	1.76334	0.895522	0.797764	0.63999	7.62	0.67991	45.25	0.128453	4.55637
	59.6	8.4	23.56	1.71386	1.53563	0.753068	0.63784	7.54	0.801764	47.5	0.0964975	3.3235
	58.4	7.28	22.48	1.71808	1.22549	0.780739	0.584256	7.62	0.728475	47.5	0.0478727	2.79347
	43.84	10.4	29	1.7665	1.48987	0.909803	0.649639	7.51	0.75938	43.25	0.188462	2.50447
	58.6	9.28	25.56	1.74124	0.604595	0.617583	0.588083	7.66	0.551875	46.5	0.118185	3.66047
	55.56	7.8	23.88	1.7086	1.23229	0.832776	0.707518	7.54	0.45033	44.75	0.229889	4.43095
	49.28	7.4	25.56	1.75387	0.90036	0.974296	0.782406	7.81	0.41501	45.625	0.169584	6.16148
	53.4	6.08	29.76	1.75176	1.20192	0.860534	0.676857	7.66	0.45033	48.125	0.00472749	4.43095
	45.84	8.88	27	1.70544	1.54321	0.753679	0.636235	7.59	0.521853	44	0.17706	4.046
	47.84	8.6	29.4	1.68439	1.25	0.874816	0.718731	7.49	0.454745	43.75	0.28305	4.81647
	53.6	8.6	30.28	1.72334	1.03849	0.861773	0.706909	7.79	0.472405	45.625	0.103754	3.66047
	56	6.68	29.16	1.75387	1.20048	0.883191	0.699943	7.57	0.672846	48.5	0.122244	3.0345
	53.68	7.28	27.6	1.72439	1.03785	0.907151	0.713615	7.69	0.357615	45.625	0.134165	3.27495
	45.84	7.6	31	1.6686	1.26183	0.792361	0.641601	7.5	0.784104	43.125	0.259243	5.00895
	53.28	8	25.16	1.64965	1.14869	0.826956	0.643513	7.56	0.63576	39.375	0.320999	1.92647
	51	9.68	30.16	1.58227	1.33067	0.832539	0.614243	7.54	0.701985	43.375	0.0132876	4.81647
	56.56	7.28	24.28	1.58964	1.92053	0.835727	0.616106	7.55	0.686974	44.875	0.161238	3.85295
	47.84	9.28	29	1.70913	1.69387	0.866993	0.680176	7.52	0.22075	40	0.162931	3.3813
	48.56	4.88	30.6	1.6128	1.30548	0.842148	0.663806	7.58	0.333774	41.25	0.138986	3.27495
	49.28	8	30.6	1.64965	1.27632	0.893776	0.682285	7.61	0.216335	42.125	0.367182	3.27495
	51	6.8	33.88	1.81356	1.37575	0.760635	0.635578	7.72	0.469756	47	0.181293	4.43095
	48.08	8	28.36	1.65596	1.27146	0.794657	0.666682	7.74	0.42384	43	0.295076	4.23847
	50	4.4	29.16	1.60017	1.31579	0.856681	0.687836	7.84	0.54746	44.125	0.0256259	5.00895
	50	7.4	27.16	1.67386	1.06918	0.899514	0.685882	7.77	0.45916	46.875	0.14749	5.202
	55	8	28.88	1.65281	1.59236	0.703028	0.629294	7.81	0.59161	45.125	0.433287	3.757
	55.68	7.28	20.6	1.64228	1.28205	0.760633	0.680906	7.63	0.4415	47.375	0.310326	4.624
	53.16	6.48	23.28	1.49489	1.40845	0.781453	0.592639	7.43	0.130684	44.625	0.291219	4.28645
	53.28	7.6	24.6	1.56859	1.34228	0.784702	0.675331	7.62	0.513023	41.375	0.275293	2.69695
	48	8.8	35.16	1.54753	1.02041	0.790494	0.634437	7.64	1.0596	45	0.128193	3.66047
	52	7	32.76	1.50647	1.74703	0.714329	0.608331	7.75	0.472405	44.125	0.049288	4.624
	50	5.2	24.16	1.65281	1.01911	0.624192	0.559354	7.46	0.84768	36.625	0.123399	1.82995
	49.2	5.72	20.68	1.40762	0.762845	0.674282	0.567817	7.35	1.01545	33.75	0.0820451	1.92647
	52.72	6	19.16	1.51837	0.901338	0.744923	0.632767	7.69	0.95364	35	0.105925	1.25195
	51.6	6	18.28	1.73702	1.21212	0.679258	0.613494	7.65	0.9713	35.5	0.0323272	1.92647
	52	4.4	17.16	1.73755	1.18752	0.854158	0.662487	7.26	0.9713	47	0.131914	1.92647
	50	6	19.88	1.2714	1.09299	0.573883	0.553942	7.58	1.21854	36.875	0.238749	1.92647
	59	9	16.16	1.63933	1.16876	0.856092	0.659487	7.47	0.869755	34.375	0.00422073	1.92647
	48	8	24.88	1.7426	0.978675	0.802548	0.635336	7.31	1.19205	46	0.126391	2.21547
	52	6	23.88	1.0959	0.883766	0.56845	0.594777	7.28	1.07726	42.75	0.203018	2.69695
	48	8	21.16	1.44236	0.81016	0.829892	0.630096	7.35	0.9713	34.375	0.130546	2.601
	46	7	23.16	1.2875	0.645953	0.568181	0.556037	7.22	1.13024	40.875	0.1738	3.27495
	51	6	21.16	1.02211	0.854877	0.540266	0.565905	7.23	1.03311	46	0.146723	2.11895
	52	6	23.16	1.51595	0.694444	0.802085	0.639712	7.35	1.1479	38.75	0.133077	3.08247
	50	5	27.16	1.59238	0.99167	0.946187	0.701968	7.64	0.825605	36	0.0548891	2.50736
	49	6	25.24	1.51805	0.554785	0.783443	0.656832	7.41	0.883	42.25	0.0699563	3.6647
	46	5	27.88	1.57648	0.948247	0.873602	0.672455	7.14	1.13024	39.75	0.239323	2.21803
	49	5	18.88	1.57153	1.52063	0.623302	0.572245	7.37	1.2362	32.5	0.116908	2.21803
	49	4.6	20.16	1.46973	0.959817	0.578215	0.608452	7.38	0.98896	37.875	0.175881	3.18267
	48.24	6	22.28	1.63091	0.923057	0.826326	0.595082	7.46	0.883	36.25	0.0729452	2.7967
	51.4	6	18.48	1.64502	0.806348	0.794825	0.656069	7.53	0.825605	36	0.039392	3.08247
	52	7	23.16	1.15002	0.970341	0.710739	0.607965	7.36	0.92715	40	0.00391983	2.7967
	53	5	22.88	1.57701	1.06142	0.558173	0.535698	7.42	0.903309	43.75	0.259016	2.3627
	50	5.4	19.88	1.07317	1.4126	0.562055	1.7669	7.38	0.883	42.875	0.0740125	2.50736
	51.4	6	20.48	1.71681	1.04857	0.510311	0.53958	7.53	0.792934	33	0.231109	4.34
	48.72	4	25.16	1.14781	1.15565	0.654856	0.591103	7.61	0.92715	43.875	0.0350411	3.08603
	48	6	25.16	1.4771	0.955028	0.635916	0.566806	7.3	1.0596	36.875	0.0951314	2.3627
	54	6	17.16	1.50542	0.699301	0.481387	0.52708	7.94	0.72406	40.125	0.146007	2.50736
	48	4.6	19.16	1.6107	0.771242	0.537931	0.532394	7.29	1.0596	41	0.0757574	1.25339
	52.6	7	18.28	1.36246	0.734044	0.506578	0.519243	7.44	0.89183	38.75	0.0899844	2.7967
	51	7	20.16	1.27792	1.68877	0.649312	0.555166	7.33	1.3245	39	0.329384	3.08603
	51	3.8	23.16	1.95568	1.06045	0.514453	0.534723	7.38	0.99779	45	0.123846	3.08603
	47.52	3.8	24.36	1.79556	1.20779	0.583777	0.583855	7.34	0.883	43.75	0.101419	2.41073
	47.8	3	23.36	1.81619	1.15929	0.640279	0.601134	7.49	0.9713	42.875	0.003506	2.7967
	46	6	23.88	1.35477	1.3754	0.60012	0.550386	7.43	0.878585	44.375	0.119215	1.63936
	47	6	22.16	1.56616	1.38469	0.795425	0.619385	7.49	0.089183	43.25	0.131359	3.11033
	60	6	15.16	1.68986	0.828557	0.727344	0.63332	7.57	0.826488	41.625	0.605218	2.21803
	49	2	23.16	1.76029	0.681777	0.65993	0.610325	7.49	0.71523	43.875	0.164674	3.85739
	58	7	11.88	1.64596	1.14487	0.579669	0.591067	7.42	0.80353	35.875	0.115713	2.98939
	47	6	22.16	1.20971	1.17483	0.639061	0.580195	7.5	0.98896	41.625	0.0723095	2.7967
	54	5	14.44	1.62501	1.17906	0.733531	0.636334	7.52	0.883	39.75	0.119522	2.604
	47	6	23.44	1.1318	1.18129	0.608049	0.619347	7.5	0.545694	49.375	0.0388084	1.54273
	50.4	6	19.88	1.47384	1.78571	0.665954	0.571884	7.45	0.694921	36.25	0.100788	2.41073
	49	4.8	23.52	1.04822	1.64708	0.551918	0.569563	7.37	1.16556	44.375	0.106371	2.02533
	52.8	6	18.08	1.90283	0.791148	0.416356	0.491608	7.54	0.690506	42.75	0.0780148	2.50736
	50	3	19.16	1.60206	0.709686	0.544623	0.538218	7.46	0.90066	43.75	0.0372019	2.12139
	51	11	22.88	1.52448	0.635315	0.539159	0.545364	7.43	0.90949	46.375	0.0198497	1.83206
	52	8	21.88	1.77703	1.65877	0.395289	0.500318	7.62	0.525385	47.25	0.0880897	1.2777
	52	6	19.88	1.68439	1.375	0.500777	0.524667	7.47	1.08609	46	0.123846	1.9287
	50	6.8	21.16	1.68123	1.25235	0.484701	0.52694	7.56	0.687857	43.125	0.195696	2.21803
	45.2	2	23.96	1.74229	0.725076	0.671562	0.63112	7.71	0.4415	42.875	0.122244	3.76133
